# Supplementary material for: MicroRNA meta-signature of oral cancer: evidence from a meta-analysis
Source: Ups J Med Sci. 2018 Feb 26;123(1):43–9. doi: 10.1080/03009734.2018.1439551 (PMC5901467; doi:10.1080/03009734.2018.1439551)
Supplement: Supplemental data [file IUPS_A_1439551_SM6659.zip]

Archive with 3 entries (3 files):
- IUPS_1439551_Supp_mat/S1 RScriptForGroupingMIRNAs.r
- IUPS_1439551_Supp_mat/S2 miRs from studies included in meta analysis.xlsx
- IUPS_1439551_Supp_mat/S3 VoteCountingResults.xlsx
