# Supplementary material for: MicroRNA meta-signature of oral cancer: evidence from a meta-analysis
Source: Ups J Med Sci. 2018 Feb 26;123(1):43–9. doi: 10.1080/03009734.2018.1439551 (PMC5901467; doi:10.1080/03009734.2018.1439551)
Supplement: Supplemental data [file IUPS_A_1439551_SM6659.zip › IUPS_1439551_Supp_mat/S1 RScriptForGroupingMIRNAs.r]

#======================================================================
#  RScriptForGroupingmiRNAs.r:  Preparing the data for vote-counting method
#  by grouping miRNAs per study and sorting miRNAs by total number of studies
#  reporting consistently differentially expressed miRNAs 
#======================================================================

#----------------------------------------------------------------------
#  Load miRNA data from tab separated file that consists at least 3 columns:
#  miR Name, if miR is up-regulated or down-regulated and name of the study
#----------------------------------------------------------------------

miRNATable = read.table("ReannotatedMIRNAsAllStudies.txt", sep="\t",stringsAsFactors=F)
head(miRNATable)

miRNATable <- unique(miRNATable[c("V1","V2","V3")])

#----------------------------------------------------------------------
#  Removing duplicates
#----------------------------------------------------------------------
distinct_miRNAs <- subset(miRNATable, !duplicated(V1) & !is.na(V1) )$V1
temp <- vector(mode = "character", length = length(distinct_miRNAs ))
miRNAGroups = data.frame(distinct_miRNAs,temp,temp,temp,temp,temp,temp,temp,temp,temp,temp,temp,stringsAsFactors=F) 

studies <- c("Ganci, 2015", "Soga, 2013", "Shi, 2015", "Fukomoto, 2015", "Chen, 2017", "Manikandan, 2016", "Shiah, 2014")

rownames(miRNAGroups) <- miRNAGroups$distinct_miRNAs
names(miRNAGroups)[2] <- "Ganci, 2015"
names(miRNAGroups)[3] <- "Soga, 2013"
names(miRNAGroups)[4] <- "Shi, 2015"
names(miRNAGroups)[5] <- "Fukomoto, 2015"
names(miRNAGroups)[6] <- "Chen, 2017"
names(miRNAGroups)[7] <- "Manikandan, 2016"
names(miRNAGroups)[8] <- "Shiah, 2014"
names(miRNAGroups)[9] <- "No Groups common"
names(miRNAGroups)[10] <- "No Groups up"
names(miRNAGroups)[11] <- "No Groups down"
names(miRNAGroups)[12] <- "Present in study"


for(i in 1:nrow(miRNATable))
{
	miRNA <- miRNATable[i,"V1"]
        study <- miRNATable[i,"V3"]
        type <- miRNATable[i,"V2"]

        if (study == "Ganci, 2015")  {miRNAGroups[miRNA ,2] <- type}
 	if (study == "Soga, 2013")  {miRNAGroups[miRNA ,3] <- type}
 	if (study == "Shi, 2015")  {miRNAGroups[miRNA ,4] <- type}
 	if (study == "Fukomoto, 2015")  {miRNAGroups[miRNA ,5] <- type}
 	if (study == "Chen, 2017")  {miRNAGroups[miRNA ,6] <- type}
 	if (study == "Manikandan, 2016")  {miRNAGroups[miRNA ,7] <- type}
 	if (study == "Shiah, 2014")  {miRNAGroups[miRNA ,8] <- type}

	miRNAGroups[miRNA ,12] <-  paste(miRNAGroups[miRNA ,12], study,sep = ",", collapse = NULL)
        
}

for(i in 1:nrow(miRNAGroups))
{
	miRNAGroups[i ,9] <- (sum(miRNAGroups[i,] != "")-2)
    miRNAGroups[i ,10] <- (sum(miRNAGroups[i,] == "up-regulated"))
    miRNAGroups[i ,11] <- (sum(miRNAGroups[i,] == "down-regulated"))     
}

#----------------------------------------------------------------------
#  Sorting by total number of studies
#  reporting consistently differentially expressed miRNAs
#----------------------------------------------------------------------
sortedmiRNAGroups <- miRNAGroups[rev(order(miRNAGroups$`No Groups common`)),]
head(sortedmiRNAGroups)

#----------------------------------------------------------------------
#  Storing results
#----------------------------------------------------------------------

write.table(sortedmiRNAGroups, "VoteCountingResults.txt", sep="\t")
