# Supplementary material for: MicroRNA meta-signature of oral cancer: evidence from a meta-analysis
Source: Ups J Med Sci. 2018 Feb 26;123(1):43–9. doi: 10.1080/03009734.2018.1439551 (PMC5901467; doi:10.1080/03009734.2018.1439551)
Supplement: Supplemental data [file IUPS_A_1439551_SM6659.zip › IUPS_1439551_Supp_mat/S2 miRs from studies included in meta analysis.xlsx]

## Sheet: DE miRs collected from studies
Ganci, 2015		Soga, 2013		Shi, 2015		Fukomoto, 2015		Chen, 2017		Manikandan, 2016		Shiah, 2014
up-regulated	down-regulated	up-regulated	down-regulated	up-regulated	down-regulated	up-regulated	down-regulated	up-regulated	down-regulated	up-regulated	down-regulated	up-regulated	down-regulated
miR-31-5p	miR-139-3p	miR-31-3p	miR-133a	miR-203	miR-375		miR-126-5p	miR-21	miR-486-3p	miR-21	miR-199a/b-3p	miR-21-3p	miR-375
miR-31-3p	miR-30a-5p	miR-31	miR-376c	miR-21-3p	miR-30a-3p	NOT REPORTED	miR-145-5p	miR-223	miR-486-5p	miR-30e	miR-15b	miR-503-5p	miR-135a-5p
miR-21-5p	miR-188-5p	miR-135b	miR-411	miR-135b-5p	miR-30a-5p		miR-145-3p	miR-196b	miR-139-5p	miR-31-5p	mir-16	miR-196a-5p	miR-1
miR-21-3p	miR-95	miR-193a-5p	miR-30a-3p	miR-17-5p	miR-885-5p		miR-26b-5p	miR-31	miR-204	miR-31-3p	let-7a	miR-34b-5p	miR-885-5p
miR-146b-5p	miR-376c-3p	miR-103	miR-489	miR-205-5p	miR-148a-3p		miR-26a-5p	miR-146b-5p	miR-489	miR-193a-3p	let-7d	miR-31-3p	miR-411-5p
miR-7-5p	miR-376a-5p	miR-224	miR-139-5p	miR-20a-5p	miR-99a-3p		miR-204		miR-422a	miR-552	miR-126	miR-498	miR-299-5p
miR-450a-5p	miR-99a-5p	miR-93	miR-483-5p	miR-21-5p	miR-664-3p		miR-29c		miR-328	miR-19a	miR-203	miR-542-5p	miR-30a-3p
miR-455-3p	miR-378	miR-200c	miR-30e-3p	miR-3613-3p			miR-195			miR-19b	miR-199a-5p	miR-1290	miR-499-5p
miR-142-3p	miR-630	miR-183	miR-409-3p	miR-455-3p			miR-30c			miR-141	let-7f	miR-7-5p	miR-208b
miR-182-5p	miR-135a-3p	miR-203	let-7c	miR-708-5p			miR-10b			miR-101	miR-17	miR-424-3p	miR-487b
miR-18a-5p	miR-193b-5p	miR-21	miR-486-5p	miR-944			miR-656			miR-144	miR-106a	miR-650	miR-410
miR-146a-5p	miR-345-5p	miR-223		miR-155-5p			miR-30e-3p			miR-29c	miR-27a	miR-34c-5p	miR-337-3p
miR-130b-3p	miR-513c-5p			miR-182-5p			miR-140-5p			miR-29b	miR-130a	miR-1267	miR-136-5p
miR-224-5p	miR-513b			miR-210			miR-23b			miR-1275	miR-24	miR-1268a	miR-378a-5p
miR-429	miR-133a			miR-34b-5p			miR-10b			miR142-3p	miR-223	miR-449a	miR-154-5p
miR-222-3p	miR-206			miR-584-5p			miR-126-3p				miR-143	miR-663b	miR-139-5p
miR-205-5p	miR-1			let-7a-3p			miR-143				miR-342-3p	miR-455-5p	miR-218-5p
miR-141-3p	miR-133b			miR-18a-5p			miR-30d				miR-451	miR-18a	miR-211-5p
miR-200c-3p	miR-376a-3p			miR-324-3p			miR-139-5p				let-7g	miR-18a-3p	miR-432-5p
miR-424-5p				miR-424-5p			miR-19b-1-5p				miR-200a	miR-455-3p	miR-486-5p
miR-135b-5p				miR-454-3p			miR-598				miR-26a	miR-31-5p	miR-486-3p
miR-200a-3p				miR-576-5p			miR-885-5p				let-7i	miR-424-5p	miR-30a-5p
miR-96-5p				miR-877-5p			miR-376c				miR-15a	miR-142-5p	let-7c
miR-142-5p				miR-93-5p			miR-487b				miR-194	miR-944	miR-133b
miR-221-3p				miR-96-5p			miR-101					miR-1183	miR-133a
miR-200b-3p				miR-19b-3p			miR-886-5p					miR-34c-3p	miR-495-3p
miR-183-5p				miR-450a-5p			miR-140-3p					miR-450a-5p	miR-379-5p
miR-18b-5p				miR-542-3p			miR-30e					miR-519d	miR-381-3p
miR-223-3p				miR-625-3p			miR-125b					miR-19a-3p	miR-376c-3p
miR-425-5p				miR-98			miR-378a-5p					miR-941	miR-628-3p
miR-155-5p				miR-421			miR-320					miR-135b-5p	miR-136-3p
miR-34b-5p							miR-136-3p					miR-1182	miR-338-3p
miR-93-5p							miR-26a-1-3p						miR-502-5p
miR-484							miR-127-3p						miR-125b-2-3p
miR-210							miR-411						miR-127-3p
miR-455-5p							miR-30a-3p						miR-29c-5p
miR-17-5p							miR-29c-5p						miR-655
miR-92a-3p							miR-376a						miR-891a
miR-324-5p							miR-26b-3p						miR-99a-5p
miR-181b-5p							miR-770-5p						miR-9-5p
miR-24-3p							miR-433						miR-328
miR-331-3p							miR-375						miR-493-5p
miR-17-3p													miR-128
miR-20a-5p													miR-1247-5p
miR-103a-3p													miR-628-5p
miR-151a-3p													miR-9-3p
miR-23a-3p													miR-101-5p
miR-342-3p													miR-363-3p
miR-132-3p													miR-139-3p
let-7i-5p													miR-370
miR-193b-3p													miR-376a-5p
miR-27a-3p													miR-329
miR-181a-5p
miR-361-3p
miR-186-5p
miR-106b-5p
miR-148b-3p
miR-130a-3p
miR-766-3p

## Sheet: Reannotated miRs 
Ganci, 2015		Soga, 2013		Shi, 2015		Fukomoto, 2015		Chen, 2017		Manikandan, 2016		Shiah, 2014
up-regulated	down-regulated	up-regulated	down-regulated	up-regulated	down-regulated	up-regulated	down-regulated	up-regulated	down-regulated	up-regulated	down-regulated	up-regulated	down-regulated
miR-31-5p	miR-139-3p	miR-31-3p	miR-133a-3p	miR-203-3p	miR-375		miR-126-5p	miR-21-5p	miR-486-3p	miR-21-5p	miR-199a/b-3p	miR-21-3p	miR-375
miR-31-3p	miR-30a-5p	miR-31-5p	miR-376c-3p	miR-21-3p	miR-30a-3p	NOT REPORTED	miR-145-5p	miR-223-3p	miR-486-5p	miR-30e-5p	miR-15b-5p	miR-503-5p	miR-135a-5p	Reannotated miRNAs
miR-21-5p	miR-188-5p	miR-135b-5p	miR-411-5p	miR-135b-5p	miR-30a-5p		miR-145-3p	miR-196b-5p	miR-139-5p	miR-31-5p	mir-16-5p	miR-196a-5p	miR-1	Could not obtain information about dominant miRNA strain
miR-21-3p	miR-95-3p	miR-193a-5p	miR-30a-3p	miR-17-5p	miR-885-5p		miR-26b-5p	miR-31-5p	miR-204-5p	miR-31-3p	let-7a	miR-34b-5p	miR-885-5p
miR-146b-5p	miR-376c-3p	miR-103-3p	miR-489-3p	miR-205-5p	miR-148a-3p		miR-26a-5p	miR-146b-5p	miR-489-3p	miR-193a-3p	let-7d	miR-31-3p	miR-411-5p
miR-7-5p	miR-376a-5p	miR-224-5p	miR-139-5p	miR-20a-5p	miR-99a-3p		miR-204-5p		miR-422a	miR-552	miR-126-3p	miR-498	miR-299-5p
miR-450a-5p	miR-99a-5p	miR-93-5p	miR-483-5p	miR-21-5p	miR-664-3p		miR-29c-3p		miR-328-3p	miR-19a-3p	miR-203-3p	miR-542-5p	miR-30a-3p
miR-455-3p	miR-378-3p	miR-200c-3p	miR-30e-3p	miR-3613-3p			miR-195-5p			miR-19b-3p	miR-199a-5p	miR-1290	miR-499-5p
miR-142-3p	miR-630	miR-183-5p	miR-409-3p	miR-455-3p			miR-30c-5p			miR-141-3p	let-7f	miR-7-5p	miR-208b-3p
miR-182-5p	miR-135a-3p	miR-203-3p	let-7c-5p	miR-708-5p			miR-10b-5p			miR-101-3p	miR-17-5p	miR-424-3p	miR-487b-3p
miR-18a-5p	miR-193b-5p	miR-21-5p	miR-486-5p	miR-944			miR-656-3p			miR-144-3p	miR-106a-5p	miR-650	miR-410-3p
miR-146a-5p	miR-345-5p	miR-223-3p		miR-155-5p			miR-30e-3p			miR-29c-3p	miR-27a-3p	miR-34c-5p	miR-337-3p
miR-130b-3p	miR-513c-5p			miR-182-5p			miR-140-5p			miR-29b-3p	miR-130a-3p	miR-1267	miR-136-5p
miR-224-5p	miR-513b-5p			miR-210-3p			miR-23b-3p			miR-1275	miR-24-3p	miR-1268a	miR-378a-5p
miR-429	miR-133a-3p			miR-34b-5p			miR-10b			miR142-3p	miR-223-3p	miR-449a	miR-154-5p
miR-222-3p	miR-206			miR-584-5p			miR-126-3p				miR-143-3p	miR-663b	miR-139-5p
miR-205-5p	miR-1			let-7a-3p			miR-143-3p				miR-342-3p	miR-455-5p	miR-218-5p
miR-141-3p	miR-133b			miR-18a-5p			miR-30d-5p				miR-451	miR-18a-5p	miR-211-5p
miR-200c-3p	miR-376a-3p			miR-324-3p			miR-139-5p				let-7g	miR-18a-3p	miR-432-5p
miR-424-5p				miR-424-5p			miR-19b-1-5p				miR-200a-3p	miR-455-3p	miR-486-5p
miR-135b-5p				miR-454-3p			miR-598-3p				miR-26a-5p	miR-31-5p	miR-486-3p
miR-200a-3p				miR-576-5p			miR-885-5p				let-7i	miR-424-5p	miR-30a-5p
miR-96-5p				miR-877-5p			miR-376c-3p				miR-15a-5p	miR-142-5p	let-7c
miR-142-5p				miR-93-5p			miR-487b-3p				miR-194-5p	miR-944	miR-133b
miR-221-3p				miR-96-5p			miR-101-3p					miR-1183	miR-133a-3p
miR-200b-3p				miR-19b-3p			miR-886-5p					miR-34c-3p	miR-495-3p
miR-183-5p				miR-450a-5p			miR-140-3p					miR-450a-5p	miR-379-5p
miR-18b-5p				miR-542-3p			miR-30e-5p					miR-519d-3p	miR-381-3p
miR-223-3p				miR-625-3p			miR-125b-5p					miR-19a-3p	miR-376c-3p
miR-425-5p				miR-98-5p			miR-378a-5p					miR-941	miR-628-3p
miR-155-5p				miR-421			miR-320					miR-135b-5p	miR-136-3p
miR-34b-5p							miR-136-3p					miR-1182	miR-338-3p
miR-93-5p							miR-26a-1-3p						miR-502-5p
miR-484							miR-127-3p						miR-125b-2-3p
miR-210-3p							miR-411-5p						miR-127-3p
miR-455-5p							miR-30a-3p						miR-29c-5p
miR-17-5p							miR-29c-5p						miR-655-3p
miR-92a-3p							miR-376a-3p						miR-891a-5p
miR-324-5p							miR-26b-3p						miR-99a-5p
miR-181b-5p							miR-770-5p						miR-9-5p
miR-24-3p							miR-433-3p						miR-328-3p
miR-331-3p							miR-375						miR-493-5p
miR-17-3p													miR-128-3p
miR-20a-5p													miR-1247-5p
miR-103a-3p													miR-628-5p
miR-151a-3p													miR-9-3p
miR-23a-3p													miR-101-5p
miR-342-3p													miR-363-3p
miR-132-3p													miR-139-3p
let-7i-5p													miR-370-3p
miR-193b-3p													miR-376a-5p
miR-27a-3p													miR-329-3p
miR-181a-5p
miR-361-3p
miR-186-5p
miR-106b-5p
miR-148b-3p
miR-130a-3p
miR-766-3p

## Sheet: Reannotated miRs R input
Original	Type	Study
miR-31-5p	up-regulated	Ganci, 2015
miR-31-3p	up-regulated	Ganci, 2015
miR-21-5p	up-regulated	Ganci, 2015
miR-21-3p	up-regulated	Ganci, 2015
miR-146b-5p	up-regulated	Ganci, 2015
miR-7-5p	up-regulated	Ganci, 2015
miR-450a-5p	up-regulated	Ganci, 2015
miR-455-3p	up-regulated	Ganci, 2015
miR-142-3p	up-regulated	Ganci, 2015
miR-182-5p	up-regulated	Ganci, 2015
miR-18a-5p	up-regulated	Ganci, 2015
miR-146a-5p	up-regulated	Ganci, 2015
miR-130b-3p	up-regulated	Ganci, 2015
miR-224-5p	up-regulated	Ganci, 2015
miR-429	up-regulated	Ganci, 2015
miR-222-3p	up-regulated	Ganci, 2015
miR-205-5p	up-regulated	Ganci, 2015
miR-141-3p	up-regulated	Ganci, 2015
miR-200c-3p	up-regulated	Ganci, 2015
miR-424-5p	up-regulated	Ganci, 2015
miR-135b-5p	up-regulated	Ganci, 2015
miR-200a-3p	up-regulated	Ganci, 2015
miR-96-5p	up-regulated	Ganci, 2015
miR-142-5p	up-regulated	Ganci, 2015
miR-221-3p	up-regulated	Ganci, 2015
miR-200b-3p	up-regulated	Ganci, 2015
miR-183-5p	up-regulated	Ganci, 2015
miR-18b-5p	up-regulated	Ganci, 2015
miR-223-3p	up-regulated	Ganci, 2015
miR-425-5p	up-regulated	Ganci, 2015
miR-155-5p	up-regulated	Ganci, 2015
miR-34b-5p	up-regulated	Ganci, 2015
miR-93-5p	up-regulated	Ganci, 2015
miR-484	up-regulated	Ganci, 2015
miR-210-3p	up-regulated	Ganci, 2015
miR-455-5p	up-regulated	Ganci, 2015
miR-17-5p	up-regulated	Ganci, 2015
miR-92a-3p	up-regulated	Ganci, 2015
miR-324-5p	up-regulated	Ganci, 2015
miR-181b-5p	up-regulated	Ganci, 2015
miR-24-3p	up-regulated	Ganci, 2015
miR-331-3p	up-regulated	Ganci, 2015
miR-17-3p	up-regulated	Ganci, 2015
miR-20a-5p	up-regulated	Ganci, 2015
miR-103a-3p	up-regulated	Ganci, 2015
miR-151a-3p	up-regulated	Ganci, 2015
miR-23a-3p	up-regulated	Ganci, 2015
miR-342-3p	up-regulated	Ganci, 2015
miR-132-3p	up-regulated	Ganci, 2015
let-7i-5p	up-regulated	Ganci, 2015
miR-193b-3p	up-regulated	Ganci, 2015
miR-27a-3p	up-regulated	Ganci, 2015
miR-181a-5p	up-regulated	Ganci, 2015
miR-361-3p	up-regulated	Ganci, 2015
miR-186-5p	up-regulated	Ganci, 2015
miR-106b-5p	up-regulated	Ganci, 2015
miR-148b-3p	up-regulated	Ganci, 2015
miR-130a-3p	up-regulated	Ganci, 2015
miR-766-3p	up-regulated	Ganci, 2015
miR-139-3p	down-regulated	Ganci, 2015
miR-30a-5p	down-regulated	Ganci, 2015
miR-188-5p	down-regulated	Ganci, 2015
miR-95-3p	down-regulated	Ganci, 2015
miR-376c-3p	down-regulated	Ganci, 2015
miR-376a-5p	down-regulated	Ganci, 2015
miR-99a-5p	down-regulated	Ganci, 2015
miR-378	down-regulated	Ganci, 2015
miR-630	down-regulated	Ganci, 2015
miR-135a-3p	down-regulated	Ganci, 2015
miR-193b-5p	down-regulated	Ganci, 2015
miR-345-5p	down-regulated	Ganci, 2015
miR-513c-5p	down-regulated	Ganci, 2015
miR-513b-5p	down-regulated	Ganci, 2015
miR-133a-3p	down-regulated	Ganci, 2015
miR-206	down-regulated	Ganci, 2015
miR-1	down-regulated	Ganci, 2015
miR-133b	down-regulated	Ganci, 2015
miR-376a-3p	down-regulated	Ganci, 2015
miR-31-3p	up-regulated	Soga, 2013
miR-31-5p	up-regulated	Soga, 2013
miR-135b-5p	up-regulated	Soga, 2013
miR-193a-5p	up-regulated	Soga, 2013
miR-103-3p	up-regulated	Soga, 2013
miR-224-5p	up-regulated	Soga, 2013
miR-93-5p	up-regulated	Soga, 2013
miR-200c-3p	up-regulated	Soga, 2013
miR-183-5p	up-regulated	Soga, 2013
miR-203-3p	up-regulated	Soga, 2013
miR-21-5p	up-regulated	Soga, 2013
miR-223-3p	up-regulated	Soga, 2013
miR-133a-3p	down-regulated	Soga, 2013
miR-376c-3p	down-regulated	Soga, 2013
miR-411-5p	down-regulated	Soga, 2013
miR-30a-3p	down-regulated	Soga, 2013
miR-489-3p	down-regulated	Soga, 2013
miR-139-5p	down-regulated	Soga, 2013
miR-483-5p	down-regulated	Soga, 2013
miR-30e-3p	down-regulated	Soga, 2013
miR-409-3p	down-regulated	Soga, 2013
let-7c-5p	down-regulated	Soga, 2013
miR-486-5p	down-regulated	Soga, 2013
miR-203-3p	up-regulated	Shi, 2015
miR-21-3p	up-regulated	Shi, 2015
miR-135b-5p	up-regulated	Shi, 2015
miR-17-5p	up-regulated	Shi, 2015
miR-205-5p	up-regulated	Shi, 2015
miR-20a-5p	up-regulated	Shi, 2015
miR-21-5p	up-regulated	Shi, 2015
miR-3613-3p	up-regulated	Shi, 2015
miR-455-3p	up-regulated	Shi, 2015
miR-708-5p	up-regulated	Shi, 2015
miR-944	up-regulated	Shi, 2015
miR-155-5p	up-regulated	Shi, 2015
miR-182-5p	up-regulated	Shi, 2015
miR-210-3p	up-regulated	Shi, 2015
miR-34b-5p	up-regulated	Shi, 2015
miR-584-5p	up-regulated	Shi, 2015
let-7a-3p	up-regulated	Shi, 2015
miR-18a-5p	up-regulated	Shi, 2015
miR-324-3p	up-regulated	Shi, 2015
miR-424-5p	up-regulated	Shi, 2015
miR-454-3p	up-regulated	Shi, 2015
miR-576-5p	up-regulated	Shi, 2015
miR-877-5p	up-regulated	Shi, 2015
miR-93-5p	up-regulated	Shi, 2015
miR-96-5p	up-regulated	Shi, 2015
miR-19b-3p	up-regulated	Shi, 2015
miR-450a-5p	up-regulated	Shi, 2015
miR-542-3p	up-regulated	Shi, 2015
miR-625-3p	up-regulated	Shi, 2015
miR-98-5p	up-regulated	Shi, 2015
miR-421	up-regulated	Shi, 2015
miR-375	down-regulated	Shi, 2015
miR-30a-3p	down-regulated	Shi, 2015
miR-30a-5p	down-regulated	Shi, 2015
miR-885-5p	down-regulated	Shi, 2015
miR-148a-3p	down-regulated	Shi, 2015
miR-99a-3p	down-regulated	Shi, 2015
miR-664-3p	down-regulated	Shi, 2015
miR-126-5p	down-regulated	Fukomoto, 2015
miR-145-5p	down-regulated	Fukomoto, 2015
miR-145-3p	down-regulated	Fukomoto, 2015
miR-26b-5p	down-regulated	Fukomoto, 2015
miR-26a-5p	down-regulated	Fukomoto, 2015
miR-204-5p	down-regulated	Fukomoto, 2015
miR-29c-3p	down-regulated	Fukomoto, 2015
miR-195-5p	down-regulated	Fukomoto, 2015
miR-30c-5p	down-regulated	Fukomoto, 2015
miR-10b-5p	down-regulated	Fukomoto, 2015
miR-656	down-regulated	Fukomoto, 2015
miR-30e-3p	down-regulated	Fukomoto, 2015
miR-140-5p	down-regulated	Fukomoto, 2015
miR-23b-3p	down-regulated	Fukomoto, 2015
miR-126-3p	down-regulated	Fukomoto, 2015
miR-143-3p	down-regulated	Fukomoto, 2015
miR-30d-5p	down-regulated	Fukomoto, 2015
miR-139-5p	down-regulated	Fukomoto, 2015
miR-19b-5p	down-regulated	Fukomoto, 2015
miR-598-3p	down-regulated	Fukomoto, 2015
miR-885-5p	down-regulated	Fukomoto, 2015
miR-376c-3p	down-regulated	Fukomoto, 2015
miR-487b-3p	down-regulated	Fukomoto, 2015
miR-101-3p	down-regulated	Fukomoto, 2015
miR-886-5p	down-regulated	Fukomoto, 2015
miR-140-3p	down-regulated	Fukomoto, 2015
miR-30e-5p	down-regulated	Fukomoto, 2015
miR-125b-5p	down-regulated	Fukomoto, 2015
miR-378a-5p	down-regulated	Fukomoto, 2015
miR-320	down-regulated	Fukomoto, 2015
miR-136-3p	down-regulated	Fukomoto, 2015
miR-26a-3p	down-regulated	Fukomoto, 2015
miR-127-3p	down-regulated	Fukomoto, 2015
miR-411-5p	down-regulated	Fukomoto, 2015
miR-30a-3p	down-regulated	Fukomoto, 2015
miR-29c-5p	down-regulated	Fukomoto, 2015
miR-376a-3p	down-regulated	Fukomoto, 2015
miR-26b-3p	down-regulated	Fukomoto, 2015
miR-770-5p	down-regulated	Fukomoto, 2015
miR-433-3p	down-regulated	Fukomoto, 2015
miR-375	down-regulated	Fukomoto, 2015
miR-486-3p	down-regulated	Chen, 2017
miR-486-5p	down-regulated	Chen, 2017
miR-139-5p	down-regulated	Chen, 2017
miR-204-5p	down-regulated	Chen, 2017
miR-489-3p	down-regulated	Chen, 2017
miR-422a	down-regulated	Chen, 2017
miR-328-3p	down-regulated	Chen, 2017
miR-21-5p	up-regulated	Chen, 2017
miR-223-3p	up-regulated	Chen, 2017
miR-196b-5p	up-regulated	Chen, 2017
miR-31-5p	up-regulated	Chen, 2017
miR-146b-5p	up-regulated	Chen, 2017
miR-21-5p	up-regulated	Manikandan, 2016
miR-30e-5p	up-regulated	Manikandan, 2016
miR-31-5p	up-regulated	Manikandan, 2016
miR-31-3p	up-regulated	Manikandan, 2016
miR-193a-3p	up-regulated	Manikandan, 2016
miR-552	up-regulated	Manikandan, 2016
miR-19a-3p	up-regulated	Manikandan, 2016
miR-19b-3p	up-regulated	Manikandan, 2016
miR-141-3p	up-regulated	Manikandan, 2016
miR-101-3p	up-regulated	Manikandan, 2016
miR-144-3p	up-regulated	Manikandan, 2016
miR-29c-3p	up-regulated	Manikandan, 2016
miR-29b-3p	up-regulated	Manikandan, 2016
miR-1275	up-regulated	Manikandan, 2016
miR-142-3p	up-regulated	Manikandan, 2016
miR-199b-3p	down-regulated	Manikandan, 2016
miR-199a-3p	down-regulated	Manikandan, 2016
miR-15b-5p	down-regulated	Manikandan, 2016
mir-16-5p	down-regulated	Manikandan, 2016
let-7a	down-regulated	Manikandan, 2016
let-7d	down-regulated	Manikandan, 2016
miR-126-3p	down-regulated	Manikandan, 2016
miR-203-3p	down-regulated	Manikandan, 2016
miR-199a-5p	down-regulated	Manikandan, 2016
let-7f	down-regulated	Manikandan, 2016
miR-17-5p	down-regulated	Manikandan, 2016
miR-106a-5p	down-regulated	Manikandan, 2016
miR-27a-3p	down-regulated	Manikandan, 2016
miR-130a-3p	down-regulated	Manikandan, 2016
miR-24-3p	down-regulated	Manikandan, 2016
miR-223-3p	down-regulated	Manikandan, 2016
miR-143-3p	down-regulated	Manikandan, 2016
miR-342-3p	down-regulated	Manikandan, 2016
miR-451	down-regulated	Manikandan, 2016
let-7g	down-regulated	Manikandan, 2016
miR-200a-3p	down-regulated	Manikandan, 2016
miR-26a-5p	down-regulated	Manikandan, 2016
let-7i	down-regulated	Manikandan, 2016
miR-15a-5p	down-regulated	Manikandan, 2016
miR-194	down-regulated	Manikandan, 2016
miR-21-3p	up-regulated	Shiah, 2014
miR-503-5p	up-regulated	Shiah, 2014
miR-196a-5p	up-regulated	Shiah, 2014
miR-34b-5p	up-regulated	Shiah, 2014
miR-31-3p	up-regulated	Shiah, 2014
miR-498	up-regulated	Shiah, 2014
miR-542-5p	up-regulated	Shiah, 2014
miR-1290	up-regulated	Shiah, 2014
miR-7-5p	up-regulated	Shiah, 2014
miR-424-3p	up-regulated	Shiah, 2014
miR-650	up-regulated	Shiah, 2014
miR-34c-5p	up-regulated	Shiah, 2014
miR-1267	up-regulated	Shiah, 2014
miR-1268a	up-regulated	Shiah, 2014
miR-449a	up-regulated	Shiah, 2014
miR-663b	up-regulated	Shiah, 2014
miR-455-5p	up-regulated	Shiah, 2014
miR-18a-5p	up-regulated	Shiah, 2014
miR-18a-3p	up-regulated	Shiah, 2014
miR-455-3p	up-regulated	Shiah, 2014
miR-31-5p	up-regulated	Shiah, 2014
miR-424-5p	up-regulated	Shiah, 2014
miR-142-5p	up-regulated	Shiah, 2014
miR-944	up-regulated	Shiah, 2014
miR-1183	up-regulated	Shiah, 2014
miR-34c-3p	up-regulated	Shiah, 2014
miR-450a-5p	up-regulated	Shiah, 2014
miR-519d-3p	up-regulated	Shiah, 2014
miR-19a-3p	up-regulated	Shiah, 2014
miR-941	up-regulated	Shiah, 2014
miR-135b-5p	up-regulated	Shiah, 2014
miR-1182	up-regulated	Shiah, 2014
miR-375	down-regulated	Shiah, 2014
miR-135a-5p	down-regulated	Shiah, 2014
miR-1	down-regulated	Shiah, 2014
miR-885-5p	down-regulated	Shiah, 2014
miR-411-5p	down-regulated	Shiah, 2014
miR-299-5p	down-regulated	Shiah, 2014
miR-30a-3p	down-regulated	Shiah, 2014
miR-499-5p	down-regulated	Shiah, 2014
miR-208b-3p	down-regulated	Shiah, 2014
miR-487b-3p	down-regulated	Shiah, 2014
miR-410-3p	down-regulated	Shiah, 2014
miR-337-3p	down-regulated	Shiah, 2014
miR-136-5p	down-regulated	Shiah, 2014
miR-378a-5p	down-regulated	Shiah, 2014
miR-154-5p	down-regulated	Shiah, 2014
miR-139-5p	down-regulated	Shiah, 2014
miR-218-5p	down-regulated	Shiah, 2014
miR-211-5p	down-regulated	Shiah, 2014
miR-432-5p	down-regulated	Shiah, 2014
miR-486-5p	down-regulated	Shiah, 2014
miR-486-3p	down-regulated	Shiah, 2014
miR-30a-5p	down-regulated	Shiah, 2014
let-7c	down-regulated	Shiah, 2014
miR-133b	down-regulated	Shiah, 2014
miR-133a-3p	down-regulated	Shiah, 2014
miR-495-3p	down-regulated	Shiah, 2014
miR-379-5p	down-regulated	Shiah, 2014
miR-381-3p	down-regulated	Shiah, 2014
miR-376c-3p	down-regulated	Shiah, 2014
miR-628-3p	down-regulated	Shiah, 2014
miR-136-3p	down-regulated	Shiah, 2014
miR-338-3p	down-regulated	Shiah, 2014
miR-502-5p	down-regulated	Shiah, 2014
miR-125b-3p	down-regulated	Shiah, 2014
miR-127-3p	down-regulated	Shiah, 2014
miR-29c-5p	down-regulated	Shiah, 2014
miR-655-3p	down-regulated	Shiah, 2014
miR-891a-5p	down-regulated	Shiah, 2014
miR-99a-5p	down-regulated	Shiah, 2014
miR-9-5p	down-regulated	Shiah, 2014
miR-328-3p	down-regulated	Shiah, 2014
miR-493-5p	down-regulated	Shiah, 2014
miR-128-3p	down-regulated	Shiah, 2014
miR-1247-5p	down-regulated	Shiah, 2014
miR-628-5p	down-regulated	Shiah, 2014
miR-9-3p	down-regulated	Shiah, 2014
miR-101-5p	down-regulated	Shiah, 2014
miR-363-3p	down-regulated	Shiah, 2014
miR-139-3p	down-regulated	Shiah, 2014
miR-370-3p	down-regulated	Shiah, 2014
miR-376a-5p	down-regulated	Shiah, 2014
miR-329-3p	down-regulated	Shiah, 2014
