# Supplementary material for: MicroRNA meta-signature of oral cancer: evidence from a meta-analysis
Source: Ups J Med Sci. 2018 Feb 26;123(1):43–9. doi: 10.1080/03009734.2018.1439551 (PMC5901467; doi:10.1080/03009734.2018.1439551)
Supplement: Supplemental data [file IUPS_A_1439551_SM6659.zip › IUPS_1439551_Supp_mat/S3 VoteCountingResults.xlsx]

## Sheet: Vote counting results
distinct_mRNAs	Ganci, 2015	Soga, 2013	Shi, 2015	Fukomoto, 2015	Chen, 2017	Manikandan, 2016	Shiah, 2014	No Groups common	No Groups up	No Groups down	Present in study
miR-21-5p	up-regulated	up-regulated	up-regulated		up-regulated	up-regulated		5	5	0	,Ganci, 2015,Soga, 2013,Shi, 2015,Chen, 2017,Manikandan, 2016
miR-31-5p	up-regulated	up-regulated			up-regulated	up-regulated	up-regulated	5	5	0	,Ganci, 2015,Soga, 2013,Chen, 2017,Manikandan, 2016,Shiah, 2014
miR-139-5p		down-regulated		down-regulated	down-regulated		down-regulated	4	0	4	,Soga, 2013,Fukomoto, 2015,Chen, 2017,Shiah, 2014
miR-30a-3p		down-regulated	down-regulated	down-regulated			down-regulated	4	0	4	,Soga, 2013,Shi, 2015,Fukomoto, 2015,Shiah, 2014
miR-376c-3p	down-regulated	down-regulated		down-regulated			down-regulated	4	0	4	,Ganci, 2015,Soga, 2013,Fukomoto, 2015,Shiah, 2014
miR-223-3p	up-regulated	up-regulated			up-regulated	down-regulated		4	3	1	,Ganci, 2015,Soga, 2013,Chen, 2017,Manikandan, 2016
miR-135b-5p	up-regulated	up-regulated	up-regulated				up-regulated	4	4	0	,Ganci, 2015,Soga, 2013,Shi, 2015,Shiah, 2014
miR-31-3p	up-regulated	up-regulated				up-regulated	up-regulated	4	4	0	,Ganci, 2015,Soga, 2013,Manikandan, 2016,Shiah, 2014
miR-885-5p			down-regulated	down-regulated			down-regulated	3	0	3	,Shi, 2015,Fukomoto, 2015,Shiah, 2014
miR-375			down-regulated	down-regulated			down-regulated	3	0	3	,Shi, 2015,Fukomoto, 2015,Shiah, 2014
miR-486-5p		down-regulated			down-regulated		down-regulated	3	0	3	,Soga, 2013,Chen, 2017,Shiah, 2014
miR-411-5p		down-regulated		down-regulated			down-regulated	3	0	3	,Soga, 2013,Fukomoto, 2015,Shiah, 2014
miR-203-3p		up-regulated	up-regulated			down-regulated		3	2	1	,Soga, 2013,Shi, 2015,Manikandan, 2016
miR-133a-3p	down-regulated	down-regulated					down-regulated	3	0	3	,Ganci, 2015,Soga, 2013,Shiah, 2014
miR-30a-5p	down-regulated		down-regulated				down-regulated	3	0	3	,Ganci, 2015,Shi, 2015,Shiah, 2014
miR-17-5p	up-regulated		up-regulated			down-regulated		3	2	1	,Ganci, 2015,Shi, 2015,Manikandan, 2016
miR-93-5p	up-regulated	up-regulated	up-regulated					3	3	0	,Ganci, 2015,Soga, 2013,Shi, 2015
miR-34b-5p	up-regulated		up-regulated				up-regulated	3	3	0	,Ganci, 2015,Shi, 2015,Shiah, 2014
miR-424-5p	up-regulated		up-regulated				up-regulated	3	3	0	,Ganci, 2015,Shi, 2015,Shiah, 2014
miR-18a-5p	up-regulated		up-regulated				up-regulated	3	3	0	,Ganci, 2015,Shi, 2015,Shiah, 2014
miR-455-3p	up-regulated		up-regulated				up-regulated	3	3	0	,Ganci, 2015,Shi, 2015,Shiah, 2014
miR-450a-5p	up-regulated		up-regulated				up-regulated	3	3	0	,Ganci, 2015,Shi, 2015,Shiah, 2014
miR-21-3p	up-regulated		up-regulated				up-regulated	3	3	0	,Ganci, 2015,Shi, 2015,Shiah, 2014
miR-19a-3p						up-regulated	up-regulated	2	2	0	,Manikandan, 2016,Shiah, 2014
miR-328-3p					down-regulated		down-regulated	2	0	2	,Chen, 2017,Shiah, 2014
miR-486-3p					down-regulated		down-regulated	2	0	2	,Chen, 2017,Shiah, 2014
miR-29c-5p				down-regulated			down-regulated	2	0	2	,Fukomoto, 2015,Shiah, 2014
miR-127-3p				down-regulated			down-regulated	2	0	2	,Fukomoto, 2015,Shiah, 2014
miR-136-3p				down-regulated			down-regulated	2	0	2	,Fukomoto, 2015,Shiah, 2014
miR-378a-5p				down-regulated			down-regulated	2	0	2	,Fukomoto, 2015,Shiah, 2014
miR-30e-5p				down-regulated		up-regulated		2	1	1	,Fukomoto, 2015,Manikandan, 2016
miR-101-3p				down-regulated		up-regulated		2	1	1	,Fukomoto, 2015,Manikandan, 2016
miR-487b-3p				down-regulated			down-regulated	2	0	2	,Fukomoto, 2015,Shiah, 2014
miR-143-3p				down-regulated		down-regulated		2	0	2	,Fukomoto, 2015,Manikandan, 2016
miR-126-3p				down-regulated		down-regulated		2	0	2	,Fukomoto, 2015,Manikandan, 2016
miR-29c-3p				down-regulated		up-regulated		2	1	1	,Fukomoto, 2015,Manikandan, 2016
miR-204-5p				down-regulated	down-regulated			2	0	2	,Fukomoto, 2015,Chen, 2017
miR-26a-5p				down-regulated		down-regulated		2	0	2	,Fukomoto, 2015,Manikandan, 2016
miR-19b-3p			up-regulated			up-regulated		2	2	0	,Shi, 2015,Manikandan, 2016
miR-944			up-regulated				up-regulated	2	2	0	,Shi, 2015,Shiah, 2014
miR-30e-3p		down-regulated		down-regulated				2	0	2	,Soga, 2013,Fukomoto, 2015
miR-489-3p		down-regulated			down-regulated			2	0	2	,Soga, 2013,Chen, 2017
miR-376a-3p	down-regulated			down-regulated				2	0	2	,Ganci, 2015,Fukomoto, 2015
miR-133b	down-regulated						down-regulated	2	0	2	,Ganci, 2015,Shiah, 2014
miR-1	down-regulated						down-regulated	2	0	2	,Ganci, 2015,Shiah, 2014
miR-99a-5p	down-regulated						down-regulated	2	0	2	,Ganci, 2015,Shiah, 2014
miR-376a-5p	down-regulated						down-regulated	2	0	2	,Ganci, 2015,Shiah, 2014
miR-139-3p	down-regulated						down-regulated	2	0	2	,Ganci, 2015,Shiah, 2014
miR-130a-3p	up-regulated					down-regulated		2	1	1	,Ganci, 2015,Manikandan, 2016
miR-27a-3p	up-regulated					down-regulated		2	1	1	,Ganci, 2015,Manikandan, 2016
miR-342-3p	up-regulated					down-regulated		2	1	1	,Ganci, 2015,Manikandan, 2016
miR-20a-5p	up-regulated		up-regulated					2	2	0	,Ganci, 2015,Shi, 2015
miR-24-3p	up-regulated					down-regulated		2	1	1	,Ganci, 2015,Manikandan, 2016
miR-455-5p	up-regulated						up-regulated	2	2	0	,Ganci, 2015,Shiah, 2014
miR-210-3p	up-regulated		up-regulated					2	2	0	,Ganci, 2015,Shi, 2015
miR-155-5p	up-regulated		up-regulated					2	2	0	,Ganci, 2015,Shi, 2015
miR-183-5p	up-regulated	up-regulated						2	2	0	,Ganci, 2015,Soga, 2013
miR-142-5p	up-regulated						up-regulated	2	2	0	,Ganci, 2015,Shiah, 2014
miR-96-5p	up-regulated		up-regulated					2	2	0	,Ganci, 2015,Shi, 2015
miR-200a-3p	up-regulated					down-regulated		2	1	1	,Ganci, 2015,Manikandan, 2016
miR-200c-3p	up-regulated	up-regulated						2	2	0	,Ganci, 2015,Soga, 2013
miR-141-3p	up-regulated					up-regulated		2	2	0	,Ganci, 2015,Manikandan, 2016
miR-205-5p	up-regulated		up-regulated					2	2	0	,Ganci, 2015,Shi, 2015
miR-224-5p	up-regulated	up-regulated						2	2	0	,Ganci, 2015,Soga, 2013
miR-182-5p	up-regulated		up-regulated					2	2	0	,Ganci, 2015,Shi, 2015
miR-142-3p	up-regulated					up-regulated		2	2	0	,Ganci, 2015,Manikandan, 2016
miR-7-5p	up-regulated						up-regulated	2	2	0	,Ganci, 2015,Shiah, 2014
miR-146b-5p	up-regulated				up-regulated			2	2	0	,Ganci, 2015,Chen, 2017
miR-329-3p							down-regulated	1	0	1	,Shiah, 2014
miR-370-3p							down-regulated	1	0	1	,Shiah, 2014
miR-363-3p							down-regulated	1	0	1	,Shiah, 2014
miR-101-5p							down-regulated	1	0	1	,Shiah, 2014
miR-9-3p							down-regulated	1	0	1	,Shiah, 2014
miR-628-5p							down-regulated	1	0	1	,Shiah, 2014
miR-1247-5p							down-regulated	1	0	1	,Shiah, 2014
miR-128-3p							down-regulated	1	0	1	,Shiah, 2014
miR-493-5p							down-regulated	1	0	1	,Shiah, 2014
miR-9-5p							down-regulated	1	0	1	,Shiah, 2014
miR-891a-5p							down-regulated	1	0	1	,Shiah, 2014
miR-655-3p							down-regulated	1	0	1	,Shiah, 2014
miR-125b-3p							down-regulated	1	0	1	,Shiah, 2014
miR-502-5p							down-regulated	1	0	1	,Shiah, 2014
miR-338-3p							down-regulated	1	0	1	,Shiah, 2014
miR-628-3p							down-regulated	1	0	1	,Shiah, 2014
miR-381-3p							down-regulated	1	0	1	,Shiah, 2014
miR-379-5p							down-regulated	1	0	1	,Shiah, 2014
miR-495-3p							down-regulated	1	0	1	,Shiah, 2014
let-7c							down-regulated	1	0	1	,Shiah, 2014
miR-432-5p							down-regulated	1	0	1	,Shiah, 2014
miR-211-5p							down-regulated	1	0	1	,Shiah, 2014
miR-218-5p							down-regulated	1	0	1	,Shiah, 2014
miR-154-5p							down-regulated	1	0	1	,Shiah, 2014
miR-136-5p							down-regulated	1	0	1	,Shiah, 2014
miR-337-3p							down-regulated	1	0	1	,Shiah, 2014
miR-410-3p							down-regulated	1	0	1	,Shiah, 2014
miR-208b-3p							down-regulated	1	0	1	,Shiah, 2014
miR-499-5p							down-regulated	1	0	1	,Shiah, 2014
miR-299-5p							down-regulated	1	0	1	,Shiah, 2014
miR-135a-5p							down-regulated	1	0	1	,Shiah, 2014
miR-1182							up-regulated	1	1	0	,Shiah, 2014
miR-941							up-regulated	1	1	0	,Shiah, 2014
miR-519d-3p							up-regulated	1	1	0	,Shiah, 2014
miR-34c-3p							up-regulated	1	1	0	,Shiah, 2014
miR-1183							up-regulated	1	1	0	,Shiah, 2014
miR-18a-3p							up-regulated	1	1	0	,Shiah, 2014
miR-663b							up-regulated	1	1	0	,Shiah, 2014
miR-449a							up-regulated	1	1	0	,Shiah, 2014
miR-1268a							up-regulated	1	1	0	,Shiah, 2014
miR-1267							up-regulated	1	1	0	,Shiah, 2014
miR-34c-5p							up-regulated	1	1	0	,Shiah, 2014
miR-650							up-regulated	1	1	0	,Shiah, 2014
miR-424-3p							up-regulated	1	1	0	,Shiah, 2014
miR-1290							up-regulated	1	1	0	,Shiah, 2014
miR-542-5p							up-regulated	1	1	0	,Shiah, 2014
miR-498							up-regulated	1	1	0	,Shiah, 2014
miR-196a-5p							up-regulated	1	1	0	,Shiah, 2014
miR-503-5p							up-regulated	1	1	0	,Shiah, 2014
miR-194						down-regulated		1	0	1	,Manikandan, 2016
miR-15a-5p						down-regulated		1	0	1	,Manikandan, 2016
let-7i						down-regulated		1	0	1	,Manikandan, 2016
let-7g						down-regulated		1	0	1	,Manikandan, 2016
miR-451						down-regulated		1	0	1	,Manikandan, 2016
miR-106a-5p						down-regulated		1	0	1	,Manikandan, 2016
let-7f						down-regulated		1	0	1	,Manikandan, 2016
miR-199a-5p						down-regulated		1	0	1	,Manikandan, 2016
let-7d						down-regulated		1	0	1	,Manikandan, 2016
let-7a						down-regulated		1	0	1	,Manikandan, 2016
mir-16-5p						down-regulated		1	0	1	,Manikandan, 2016
miR-15b-5p						down-regulated		1	0	1	,Manikandan, 2016
miR-199a-3p						down-regulated		1	0	1	,Manikandan, 2016
miR-199b-3p						down-regulated		1	0	1	,Manikandan, 2016
miR-1275						up-regulated		1	1	0	,Manikandan, 2016
miR-29b-3p						up-regulated		1	1	0	,Manikandan, 2016
miR-144-3p						up-regulated		1	1	0	,Manikandan, 2016
miR-552						up-regulated		1	1	0	,Manikandan, 2016
miR-193a-3p						up-regulated		1	1	0	,Manikandan, 2016
miR-196b-5p					up-regulated			1	1	0	,Chen, 2017
miR-422a					down-regulated			1	0	1	,Chen, 2017
miR-433-3p				down-regulated				1	0	1	,Fukomoto, 2015
miR-770-5p				down-regulated				1	0	1	,Fukomoto, 2015
miR-26b-3p				down-regulated				1	0	1	,Fukomoto, 2015
miR-26a-3p				down-regulated				1	0	1	,Fukomoto, 2015
miR-320				down-regulated				1	0	1	,Fukomoto, 2015
miR-125b-5p				down-regulated				1	0	1	,Fukomoto, 2015
miR-140-3p				down-regulated				1	0	1	,Fukomoto, 2015
miR-886-5p				down-regulated				1	0	1	,Fukomoto, 2015
miR-598-3p				down-regulated				1	0	1	,Fukomoto, 2015
miR-19b-5p				down-regulated				1	0	1	,Fukomoto, 2015
miR-30d-5p				down-regulated				1	0	1	,Fukomoto, 2015
miR-23b-3p				down-regulated				1	0	1	,Fukomoto, 2015
miR-140-5p				down-regulated				1	0	1	,Fukomoto, 2015
miR-656				down-regulated				1	0	1	,Fukomoto, 2015
miR-10b-5p				down-regulated				1	0	1	,Fukomoto, 2015
miR-30c-5p				down-regulated				1	0	1	,Fukomoto, 2015
miR-195-5p				down-regulated				1	0	1	,Fukomoto, 2015
miR-26b-5p				down-regulated				1	0	1	,Fukomoto, 2015
miR-145-3p				down-regulated				1	0	1	,Fukomoto, 2015
miR-145-5p				down-regulated				1	0	1	,Fukomoto, 2015
miR-126-5p				down-regulated				1	0	1	,Fukomoto, 2015
miR-664-3p			down-regulated					1	0	1	,Shi, 2015
miR-99a-3p			down-regulated					1	0	1	,Shi, 2015
miR-148a-3p			down-regulated					1	0	1	,Shi, 2015
miR-421			up-regulated					1	1	0	,Shi, 2015
miR-98-5p			up-regulated					1	1	0	,Shi, 2015
miR-625-3p			up-regulated					1	1	0	,Shi, 2015
miR-542-3p			up-regulated					1	1	0	,Shi, 2015
miR-877-5p			up-regulated					1	1	0	,Shi, 2015
miR-576-5p			up-regulated					1	1	0	,Shi, 2015
miR-454-3p			up-regulated					1	1	0	,Shi, 2015
miR-324-3p			up-regulated					1	1	0	,Shi, 2015
let-7a-3p			up-regulated					1	1	0	,Shi, 2015
miR-584-5p			up-regulated					1	1	0	,Shi, 2015
miR-708-5p			up-regulated					1	1	0	,Shi, 2015
miR-3613-3p			up-regulated					1	1	0	,Shi, 2015
let-7c-5p		down-regulated						1	0	1	,Soga, 2013
miR-409-3p		down-regulated						1	0	1	,Soga, 2013
miR-483-5p		down-regulated						1	0	1	,Soga, 2013
miR-103-3p		up-regulated						1	1	0	,Soga, 2013
miR-193a-5p		up-regulated						1	1	0	,Soga, 2013
miR-206	down-regulated							1	0	1	,Ganci, 2015
miR-513b-5p	down-regulated							1	0	1	,Ganci, 2015
miR-513c-5p	down-regulated							1	0	1	,Ganci, 2015
miR-345-5p	down-regulated							1	0	1	,Ganci, 2015
miR-193b-5p	down-regulated							1	0	1	,Ganci, 2015
miR-135a-3p	down-regulated							1	0	1	,Ganci, 2015
miR-630	down-regulated							1	0	1	,Ganci, 2015
miR-378	down-regulated							1	0	1	,Ganci, 2015
miR-95-3p	down-regulated							1	0	1	,Ganci, 2015
miR-188-5p	down-regulated							1	0	1	,Ganci, 2015
miR-766-3p	up-regulated							1	1	0	,Ganci, 2015
miR-148b-3p	up-regulated							1	1	0	,Ganci, 2015
miR-106b-5p	up-regulated							1	1	0	,Ganci, 2015
miR-186-5p	up-regulated							1	1	0	,Ganci, 2015
miR-361-3p	up-regulated							1	1	0	,Ganci, 2015
miR-181a-5p	up-regulated							1	1	0	,Ganci, 2015
miR-193b-3p	up-regulated							1	1	0	,Ganci, 2015
let-7i-5p	up-regulated							1	1	0	,Ganci, 2015
miR-132-3p	up-regulated							1	1	0	,Ganci, 2015
miR-23a-3p	up-regulated							1	1	0	,Ganci, 2015
miR-151a-3p	up-regulated							1	1	0	,Ganci, 2015
miR-103a-3p	up-regulated							1	1	0	,Ganci, 2015
miR-17-3p	up-regulated							1	1	0	,Ganci, 2015
miR-331-3p	up-regulated							1	1	0	,Ganci, 2015
miR-181b-5p	up-regulated							1	1	0	,Ganci, 2015
miR-324-5p	up-regulated							1	1	0	,Ganci, 2015
miR-92a-3p	up-regulated							1	1	0	,Ganci, 2015
miR-484	up-regulated							1	1	0	,Ganci, 2015
miR-425-5p	up-regulated							1	1	0	,Ganci, 2015
miR-18b-5p	up-regulated							1	1	0	,Ganci, 2015
miR-200b-3p	up-regulated							1	1	0	,Ganci, 2015
miR-221-3p	up-regulated							1	1	0	,Ganci, 2015
miR-222-3p	up-regulated							1	1	0	,Ganci, 2015
miR-429	up-regulated							1	1	0	,Ganci, 2015
miR-130b-3p	up-regulated							1	1	0	,Ganci, 2015
miR-146a-5p	up-regulated							1	1	0	,Ganci, 2015
